# Supplementary material for: Enantiomerically Enriched 1,2-P,N-Bidentate Ferrocenyl Ligands for 1,3-Dipolar Cycloaddition and Transfer Hydrogenation Reactions
Source: Molecules. 2018 May 30;23(6):1311. doi: 10.3390/molecules23061311 (PMC6100496; doi:10.3390/molecules23061311)
Supplement: Supplementary file 1 [file molecules-23-01311-s001.zip]

Archive with 1 entries (1 files):
- molecules-309980-supplementary.doc
